# Supplementary material for: Fabrication of Enhanced Mechanical Properties and Intrinsic Flame-Retardant Polyurethane Elastomer Containing 4-(Phenylethynyl) Di(Ethylene Glycol) Phthalate
Source: Polymers (Basel). 2021 Jul 21;13(15):2388. doi: 10.3390/polym13152388 (PMC8348043; doi:10.3390/polym13152388)
Supplement: Supplementary file 1 [file polymers-13-02388-s001.zip]

Archive with 1 entries (1 files):
- polymers-1285319-supplementary.pdf
